# Supplementary material for: Survival of Enterohemorrhagic Escherichia coli O104:H4 Strain C227/11Φcu in Agricultural Soils Depends on rpoS and Environmental Factors
Source: Pathogens. 2021 Nov 5;10(11):1443. doi: 10.3390/pathogens10111443 (PMC8620961; doi:10.3390/pathogens10111443)
Supplement: Supplementary file 1 [file pathogens-10-01443-s001.zip]

Archive with 1 entries (1 files):
- pathogens-1433931-supplementary.pdf
